# Supplementary material for: Field evaluation of SD BIOLINE HIV/Syphilis Duo assay among pregnant women attending routine antenatal care in Juba, South Sudan
Source: PLoS One. 2018 Oct 10;13(10):e0205383. doi: 10.1371/journal.pone.0205383 (PMC6179283; doi:10.1371/journal.pone.0205383)
Supplement: S1 File — (XLSX) [file pone.0205383.s001.xlsx]

## Sheet: SD Bioline DUO _Data 2017
			Data for field evaluation of SD Bioline HIV/Syphilis duo kit
Serial #	Study ID	SD Bioline kit		Alere Determine HIV-1/2 assay	Uni-Gold Recombinant HIV-1/2 assay	Vironostika HIV1/2 Uniform II Ag/Ab				Rapid Plasma Reagin (RPR) test		Treponema pallidum hemaglutination assay (TPHA)
		HIV	Syphilis	R = Reactive; NR = Non reactive		Test 1	Test 2 in duplicate wells		Final results	R = Reactive; NR = Non reactive	Titre value
1	JTH001	Negative	Negative	NR	NA	Negative	NA	NA	Negative	NR	NA	Negative
2	JTH002	Negative	Negative	NR	NA	Negative	NA	NA	Negative	NR	NA	Negative
3	JTH003	Negative	Negative	NR	NA	Negative	NA	NA	Negative	NR	NA	Negative
4	JTH004	Negative	Negative	NR	NA	Negative	NA	NA	Negative	NR	NA	Negative
5	JTH005	Negative	Negative	NR	NA	Negative	NA	NA	Negative	NR	NA	Negative
6	JTH006	Negative	Negative	NR	NA	Negative	NA	NA	Negative	NR	NA	Negative
7	JTH007	Negative	Negative	NR	NA	Negative	NA	NA	Negative	NR	NA	Negative
8	JTH008	Negative	Negative	NR	NA	Negative	NA	NA	Negative	NR	NA	Negative
9	JTH009	Negative	Negative	NR	NA	Negative	NA	NA	Negative	NR	NA	Negative
10	JTH010	Negative	Negative	NR	NA	Negative	NA	NA	Negative	NR	NA	Negative
11	JTH011	Negative	Negative	NR	NA	Negative	NA	NA	Negative	NR	NA	Negative
12	JTH012	Negative	Negative	NR	NA	Negative	NA	NA	Negative	NR	NA	Negative
13	JTH013	Negative	Negative	NR	NA	Negative	NA	NA	Negative	NR	NA	Negative
14	JTH014	Negative	Negative	NR	NA	Negative	NA	NA	Negative	NR	NA	Negative
15	JTH015	Negative	Negative	NR	NA	Negative	NA	NA	Negative	NR	NA	Negative
16	JTH016	Positive	Negative	R	Positive	Positive	Positive	Positive	Positive	NR	NA	Negative
17	JTH017	Negative	Negative	NR	NA	Negative	NA	NA	Negative	NR	NA	Negative
18	JTH018	Negative	Negative	NR	NA	Negative	NA	NA	Negative	NR	NA	Negative
19	JTH019	Negative	Negative	NR	NA	Negative	NA	NA	Negative	NR	NA	Negative
20	JTH020	Negative	Negative	NR	NA	Negative	NA	NA	Negative	NR	NA	Negative
21	JTH021	Negative	Negative	NR	NA	Negative	NA	NA	Negative	NR	NA	Negative
22	JTH022	Negative	Negative	NR	NA	Negative	NA	NA	Negative	NR	NA	Negative
23	JTH023	Negative	Negative	NR	NA	Negative	NA	NA	Negative	NR	NA	Negative
24	JTH024	Negative	Negative	NR	NA	Negative	NA	NA	Negative	NR	NA	Negative
25	JTH025	Negative	Negative	NR	NA	Negative	NA	NA	Negative	NR	NA	Negative
26	JTH026	Negative	Negative	NR	NA	Negative	NA	NA	Negative	NR	NA	Negative
27	JTH027	Negative	Negative	NR	NA	Negative	NA	NA	Negative	NR	NA	Negative
28	JTH028	Negative	Negative	NR	NA	Negative	NA	NA	Negative	NR	NA	Negative
29	JTH029	Negative	Negative	NR	NA	Negative	NA	NA	Negative	NR	NA	Negative
30	JTH030	Negative	Negative	NR	NA	Negative	NA	NA	Negative	NR	NA	Negative
31	JTH031	Negative	Negative	NR	NA	Negative	NA	NA	Negative	NR	NA	Negative
32	JTH032	Negative	Negative	NR	NA	Negative	NA	NA	Negative	NR	NA	Negative
33	JTH033	Negative	Negative	NR	NA	Negative	NA	NA	Negative	NR	NA	Negative
34	JTH034	Negative	Negative	NR	NA	Negative	NA	NA	Negative	NR	NA	Negative
35	JTH035	Negative	Negative	NR	NA	Negative	NA	NA	Negative	NR	NA	Negative
36	JTH036	Negative	Negative	NR	NA	Negative	NA	NA	Negative	NR	NA	Negative
37	JTH037	Negative	Negative	NR	NA	Negative	NA	NA	Negative	NR	NA	Negative
38	GHC001	Negative	Negative	NR	NA	Negative	NA	NA	Negative	NR	NA	Negative
39	GHC002	Negative	Negative	NR	NA	Negative	NA	NA	Negative	NR	NA	Negative
40	GHC003	Negative	Negative	NR	NA	Negative	NA	NA	Negative	NR	NA	Negative
41	GHC004	Negative	Negative	NR	NA	Negative	NA	NA	Negative	NR	NA	Negative
42	GHC005	Negative	Positive	NR	NA	Negative	NA	NA	Negative	R	1 in 8	Positive
43	GHC006	Negative	Negative	NR	NA	Negative	NA	NA	Negative	NR	NA	Negative
44	GHC007	Negative	Negative	NR	NA	Negative	NA	NA	Negative	NR	NA	Negative
45	GHC008	Negative	Positive	NR	NA	Negative	NA	NA	Negative	NR	NA	Positive
46	GHC009	Negative	Negative	NR	NA	Negative	NA	NA	Negative	NR	NA	Negative
47	GHC010	Negative	Negative	NR	NA	Negative	NA	NA	Negative	NR	NA	Negative
48	GHC011	Negative	Negative	NR	NA	Negative	NA	NA	Negative	NR	NA	Negative
49	GHC012	Negative	Negative	NR	NA	Negative	NA	NA	Negative	NR	NA	Negative
50	GHC013	Negative	Negative	NR	NA	Negative	NA	NA	Negative	NR	NA	Negative
51	GHC014	Negative	Negative	NR	NA	Negative	NA	NA	Negative	NR	NA	Negative
52	GHC015	Negative	Negative	NR	NA	Negative	NA	NA	Negative	NR	NA	Negative
53	MHC001	Negative	Negative	NR	NA	Negative	NA	NA	Negative	NR	NA	Negative
54	MHC002	Negative	Negative	NR	NA	Negative	NA	NA	Negative	NR	NA	Negative
55	MHC003	Negative	Negative	NR	NA	Negative	NA	NA	Negative	NR	NA	Negative
56	MHC004	Negative	Negative	NR	NA	Negative	NA	NA	Negative	NR	NA	Negative
57	MHC005	Negative	Negative	NR	NA	Negative	NA	NA	Negative	NR	NA	Negative
58	MHC006	Negative	Negative	NR	NA	Negative	NA	NA	Negative	NR	NA	Negative
59	MHC007	Negative	Negative	NR	NA	Negative	NA	NA	Negative	NR	NA	Negative
60	MHC008	Negative	Negative	NR	NA	Negative	NA	NA	Negative	NR	NA	Negative
61	MHC009	Negative	Negative	NR	NA	Negative	NA	NA	Negative	NR	NA	Negative
62	MHC010	Negative	Negative	NR	NA	Negative	NA	NA	Negative	NR	NA	Negative
63	MHC011	Negative	Negative	NR	NA	Negative	NA	NA	Negative	NR	NA	Negative
64	MHC012	Negative	Negative	NR	NA	Negative	NA	NA	Negative	NR	NA	Negative
65	MHC013	Positive	Negative	R	Positive	Positive	Positive	Positive	Positive	NR	NA	Negative
66	MHC014	Negative	Negative	NR	NA	Negative	NA	NA	Negative	NR	NA	Negative
67	MHC015	Negative	Negative	NR	NA	Negative	NA	NA	Negative	NR	NA	Negative
68	MHC016	Negative	Negative	NR	NA	Negative	NA	NA	Negative	NR	NA	Negative
69	MHC017	Negative	Negative	NR	NA	Negative	NA	NA	Negative	NR	NA	Negative
70	MHC018	Negative	Negative	NR	NA	Negative	NA	NA	Negative	NR	NA	Negative
71	MHC019	Negative	Positive	NR	NA	Negative	NA	NA	Negative	NR	NA	Positive
72	MHC020	Negative	Negative	NR	NA	Negative	NA	NA	Negative	NR	NA	Negative
73	MHC021	Negative	Negative	NR	NA	Negative	NA	NA	Negative	NR	NA	Negative
74	NHC001	Negative	Positive	NR	NA	Negative	NA	NA	Negative	R	1 in 2	Positive
75	NHC003	Negative	Positive	NR	NA	Negative	NA	NA	Negative	R	1 in 32	Positive
76	NHC004	Negative	Negative	NR	NA	Negative	NA	NA	Negative	NR	NA	Negative
77	NHC005	Negative	Negative	NR	NA	Negative	NA	NA	Negative	NR	NA	Negative
78	NHC006	Negative	Negative	NR	NA	Negative	NA	NA	Negative	NR	NA	Negative
79	NHC007	Negative	Negative	NR	NA	Negative	NA	NA	Negative	NR	NA	Negative
80	NHC008	Negative	Negative	NR	NA	Negative	NA	NA	Negative	NR	NA	Negative
81	NHC009	Negative	Negative	NR	NA	Negative	NA	NA	Negative	NR	NA	Negative
82	NHC010	Negative	Negative	NR	NA	Negative	NA	NA	Negative	NR	NA	Negative
83	NHC011	Negative	Negative	NR	NA	Negative	NA	NA	Negative	NR	NA	Negative
84	JTH038	Positive	Negative	R	Positive	Positive	Positive	Positive	Positive	NR	NA	Negative
85	JTH039	Negative	Negative	NR	NA	Negative	NA	NA	Negative	NR	NA	Negative
86	JTH040	Negative	Negative	NR	NA	Negative	NA	NA	Negative	NR	NA	Negative
87	JTH041	Negative	Negative	NR	NA	Negative	NA	NA	Negative	NR	NA	Negative
88	JTH042	Negative	Negative	NR	NA	Negative	NA	NA	Negative	NR	NA	Negative
89	JTH043	Negative	Negative	NR	NA	Negative	NA	NA	Negative	NR	NA	Negative
90	JTH044	Negative	Negative	NR	NA	Negative	NA	NA	Negative	NR	NA	Negative
91	JTH045	Negative	Negative	NR	NA	Negative	NA	NA	Negative	NR	NA	Negative
92	JTH046	Negative	Negative	NR	NA	Negative	NA	NA	Negative	NR	NA	Negative
93	JTH047	Negative	Negative	NR	NA	Negative	NA	NA	Negative	NR	NA	Negative
94	JTH048	Negative	Negative	NR	NA	Negative	NA	NA	Negative	NR	NA	Negative
95	JTH049	Negative	Negative	NR	NA	Negative	NA	NA	Negative	NR	NA	Negative
96	JTH050	Negative	Negative	NR	NA	Negative	NA	NA	Negative	NR	NA	Negative
97	JTH051	Negative	Negative	NR	NA	Negative	NA	NA	Negative	NR	NA	Negative
98	JTH052	Negative	Negative	NR	NA	Negative	NA	NA	Negative	NR	NA	Negative
99	JTH053	Negative	Negative	NR	NA	Negative	NA	NA	Negative	NR	NA	Negative
100	JTH054	Negative	Negative	NR	NA	Negative	NA	NA	Negative	NR	NA	Negative
101	JTH055	Negative	Negative	NR	NA	Negative	NA	NA	Negative	NR	NA	Negative
102	JTH056	Negative	Negative	NR	NA	Negative	NA	NA	Negative	NR	NA	Negative
103	JTH057	Negative	Negative	NR	NA	Negative	NA	NA	Negative	NR	NA	Negative
104	JTH058	Negative	Negative	NR	NA	Negative	NA	NA	Negative	NR	NA	Negative
105	MHC022	Negative	Negative	NR	NA	Negative	NA	NA	Negative	NR	NA	Negative
106	MHC023	Negative	Negative	NR	NA	Negative	NA	NA	Negative	NR	NA	Negative
107	MHC024	Negative	Negative	NR	NA	Negative	NA	NA	Negative	NR	NA	Negative
108	MHC025	Negative	Negative	NR	NA	Negative	NA	NA	Negative	NR	NA	Negative
109	MHC026	Negative	Negative	NR	NA	Negative	NA	NA	Negative	NR	NA	Negative
110	MHC027	Negative	Negative	NR	NA	Negative	NA	NA	Negative	NR	NA	Negative
111	MHC028	Negative	Positive	NR	NA	Negative	NA	NA	Negative	NR	NA	Positive
112	MHC029	Negative	Negative	NR	NA	Negative	NA	NA	Negative	NR	NA	Negative
113	MHC030	Negative	Positive	NR	NA	Negative	NA	NA	Negative	NR	NA	Positive
114	MHC031	Negative	Negative	NR	NA	Negative	NA	NA	Negative	NR	NA	Negative
115	MHC032	Negative	Negative	NR	NA	Negative	NA	NA	Negative	NR	NA	Negative
116	MHC033	Negative	Negative	NR	NA	Negative	NA	NA	Negative	NR	NA	Negative
117	MHC034	Negative	Negative	NR	NA	Negative	NA	NA	Negative	NR	NA	Negative
118	MHC035	Negative	Negative	NR	NA	Negative	NA	NA	Negative	NR	NA	Negative
119	MHC036	Negative	Negative	NR	NA	Negative	NA	NA	Negative	NR	NA	Negative
120	MHC037	Negative	Negative	NR	NA	Negative	NA	NA	Negative	NR	NA	Negative
121	MHC038	Negative	Negative	NR	NA	Negative	NA	NA	Negative	NR	NA	Negative
122	MHC039	Negative	Negative	NR	NA	Negative	NA	NA	Negative	NR	NA	Negative
123	MHC040	Negative	Negative	NR	NA	Negative	NA	NA	Negative	NR	NA	Negative
124	NHC012	Negative	Positive	NR	NA	Negative	NA	NA	Negative	NR	NA	Positive
125	GHC016	Negative	Negative	NR	NA	Negative	NA	NA	Negative	NR	NA	Negative
126	GHC017	Negative	Negative	NR	NA	Negative	NA	NA	Negative	NR	NA	Negative
127	GHC018	Negative	Negative	NR	NA	Negative	NA	NA	Negative	NR	NA	Negative
128	GHC019	Negative	Negative	NR	NA	Negative	NA	NA	Negative	NR	NA	Negative
129	GHC020	Negative	Negative	NR	NA	Negative	NA	NA	Negative	NR	NA	Negative
130	GHC021	Negative	Negative	NR	NA	Negative	NA	NA	Negative	NR	NA	Negative
131	GHC022	Negative	Negative	NR	NA	Negative	NA	NA	Negative	NR	NA	Negative
132	GHC023	Negative	Negative	NR	NA	Negative	NA	NA	Negative	NR	NA	Negative
133	GHC024	Negative	Negative	NR	NA	Negative	NA	NA	Negative	NR	NA	Negative
134	GHC025	Negative	Negative	NR	NA	Negative	NA	NA	Negative	NR	NA	Negative
135	GHC026	Negative	Negative	NR	NA	Negative	NA	NA	Negative	NR	NA	Negative
136	GHC027	Negative	Negative	NR	NA	Negative	NA	NA	Negative	NR	NA	Negative
137	GHC028	Negative	Negative	NR	NA	Negative	NA	NA	Negative	NR	NA	Negative
138	GHC029	Negative	Negative	NR	NA	Negative	NA	NA	Negative	NR	NA	Negative
139	GHC030	Negative	Negative	NR	NA	Negative	NA	NA	Negative	NR	NA	Negative
140	GHC031	Negative	Negative	NR	NA	Negative	NA	NA	Negative	NR	NA	Negative
141	GHC032	Negative	Positive	NR	NA	Negative	NA	NA	Negative	NR	NA	Positive
142	JTH060	Negative	Negative	NR	NA	Negative	NA	NA	Negative	NR	NA	Negative
143	JTH061	Negative	Negative	NR	NA	Negative	NA	NA	Negative	NR	NA	Negative
144	JTH062	Negative	Negative	NR	NA	Negative	NA	NA	Negative	NR	NA	Negative
145	JTH063	Negative	Negative	NR	NA	Negative	NA	NA	Negative	NR	NA	Negative
146	JTH064	Negative	Negative	NR	NA	Negative	NA	NA	Negative	NR	NA	Negative
147	JTH065	Negative	Negative	NR	NA	Negative	NA	NA	Negative	NR	NA	Negative
148	JTH066	Negative	Negative	NR	NA	Negative	NA	NA	Negative	NR	NA	Negative
149	JTH067	Negative	Negative	NR	NA	Negative	NA	NA	Negative	NR	NA	Negative
150	JTH068	Negative	Negative	NR	NA	Negative	NA	NA	Negative	NR	NA	Negative
151	JTH069	Negative	Negative	NR	NA	Negative	NA	NA	Negative	NR	NA	Negative
152	JTH070	Negative	Negative	NR	NA	Negative	NA	NA	Negative	NR	NA	Negative
153	JTH071	Negative	Negative	NR	NA	Negative	NA	NA	Negative	NR	NA	Negative
154	JTH072	Negative	Negative	NR	NA	Negative	NA	NA	Negative	NR	NA	Negative
155	JTH073	Negative	Negative	NR	NA	Negative	NA	NA	Negative	NR	NA	Negative
156	JTH074	Negative	Negative	NR	NA	Negative	NA	NA	Negative	NR	NA	Negative
157	JTH075	Negative	Negative	NR	NA	Negative	NA	NA	Negative	NR	NA	Negative
158	JTH076	Negative	Negative	NR	NA	Negative	NA	NA	Negative	NR	NA	Negative
159	JTH077	Negative	Negative	NR	NA	Negative	NA	NA	Negative	NR	NA	Negative
160	JTH078	Negative	Negative	NR	NA	Negative	NA	NA	Negative	NR	NA	Negative
161	JTH079	Negative	Negative	NR	NA	Negative	NA	NA	Negative	NR	NA	Negative
162	JTH080	Negative	Negative	NR	NA	Negative	NA	NA	Negative	NR	NA	Negative
163	JTH081	Negative	Negative	NR	NA	Negative	NA	NA	Negative	NR	NA	Negative
164	JTH082	Negative	Negative	NR	NA	Negative	NA	NA	Negative	NR	NA	Negative
165	JTH083	Negative	Negative	NR	NA	Negative	NA	NA	Negative	NR	NA	Negative
166	MHC041	Negative	Negative	NR	NA	Negative	NA	NA	Negative	NR	NA	Negative
167	MHC043	Negative	Negative	NR	NA	Negative	NA	NA	Negative	NR	NA	Negative
168	MHC044	Negative	Negative	NR	NA	Negative	NA	NA	Negative	NR	NA	Negative
169	MHC045	Negative	Negative	NR	NA	Negative	NA	NA	Negative	NR	NA	Negative
170	MHC046	Negative	Negative	NR	NA	Negative	NA	NA	Negative	NR	NA	Negative
171	MHC047	Negative	Negative	NR	NA	Negative	NA	NA	Negative	NR	NA	Negative
172	MHC048	Negative	Negative	NR	NA	Negative	NA	NA	Negative	NR	NA	Negative
173	MHC049	Negative	Negative	NR	NA	Negative	NA	NA	Negative	NR	NA	Negative
174	MHC050	Negative	Negative	NR	NA	Negative	NA	NA	Negative	NR	NA	Negative
175	MHC051	Negative	Negative	NR	NA	Negative	NA	NA	Negative	NR	NA	Negative
176	MHC052	Negative	Negative	NR	NA	Negative	NA	NA	Negative	NR	NA	Negative
177	MHC053	Negative	Negative	NR	NA	Negative	NA	NA	Negative	NR	NA	Negative
178	MHC054	Negative	Negative	NR	NA	Negative	NA	NA	Negative	NR	NA	Negative
179	MHC055	Negative	Negative	NR	NA	Negative	NA	NA	Negative	NR	NA	Negative
180	MHC056	Negative	Negative	NR	NA	Negative	NA	NA	Negative	NR	NA	Negative
181	MHC057	Negative	Negative	NR	NA	Negative	NA	NA	Negative	NR	NA	Negative
182	MHC058	Negative	Negative	NR	NA	Negative	NA	NA	Negative	R	1 in 16	Positive
183	MHC059	Negative	Negative	NR	NA	Negative	NA	NA	Negative	NR	NA	Negative
184	MHC060	Negative	Negative	NR	NA	Negative	NA	NA	Negative	NR	NA	Negative
185	MHC061	Negative	Negative	NR	NA	Negative	NA	NA	Negative	NR	NA	Negative
186	MHC062	Negative	Negative	NR	NA	Negative	NA	NA	Negative	NR	NA	Negative
187	MHC063	Negative	Negative	NR	NA	Negative	NA	NA	Negative	NR	NA	Negative
188	MHC064	Negative	Negative	NR	NA	Negative	NA	NA	Negative	NR	NA	Negative
189	MHC065	Negative	Negative	NR	NA	Negative	NA	NA	Negative	NR	NA	Negative
190	MHC066	Negative	Negative	NR	NA	Negative	NA	NA	Negative	NR	NA	Negative
191	MHC067	Negative	Negative	NR	NA	Negative	NA	NA	Negative	NR	NA	Negative
192	MHC068	Negative	Negative	NR	NA	Negative	NA	NA	Negative	NR	NA	Negative
193	MHC069	Negative	Negative	NR	NA	Negative	NA	NA	Negative	NR	NA	Negative
194	MHC070	Negative	Negative	NR	NA	Negative	NA	NA	Negative	NR	NA	Negative
195	MHC071	Negative	Negative	NR	NA	Negative	NA	NA	Negative	NR	NA	Negative
196	MHC072	Negative	Negative	NR	NA	Negative	NA	NA	Negative	NR	NA	Negative
197	MHC073	Negative	Negative	NR	NA	Negative	NA	NA	Negative	NR	NA	Negative
198	MHC074	Negative	Negative	NR	NA	Negative	NA	NA	Negative	NR	NA	Negative
199	MHC075	Negative	Negative	NR	NA	Negative	NA	NA	Negative	NR	NA	Negative
200	MHC076	Negative	Negative	NR	NA	Negative	NA	NA	Negative	NR	NA	Negative
201	MHC077	Negative	Negative	NR	NA	Negative	NA	NA	Negative	NR	NA	Negative
202	MHC078	Negative	Positive	NR	NA	Negative	NA	NA	Negative	NR	NA	Positive
203	MHC079	Negative	Negative	NR	NA	Negative	NA	NA	Negative	NR	NA	Negative
204	MHC080	Negative	Negative	NR	NA	Negative	NA	NA	Negative	NR	NA	Negative
205	MHC081	Negative	Negative	NR	NA	Negative	NA	NA	Negative	NR	NA	Negative
206	MHC082	Negative	Negative	NR	NA	Negative	NA	NA	Negative	NR	NA	Negative
207	MHC083	Negative	Negative	NR	NA	Negative	NA	NA	Negative	NR	NA	Negative
208	MHC084	Negative	Negative	NR	NA	Negative	NA	NA	Negative	NR	NA	Negative
209	MHC085	Negative	Negative	NR	NA	Negative	NA	NA	Negative	NR	NA	Negative
210	MHC086	Negative	Negative	NR	NA	Negative	NA	NA	Negative	NR	NA	Negative
211	MHC087	Negative	Negative	NR	NA	Negative	NA	NA	Negative	NR	NA	Negative
212	MHC088	Negative	Negative	NR	NA	Negative	NA	NA	Negative	NR	NA	Negative
213	JTH084	Negative	Positive	NR	NA	Negative	NA	NA	Negative	NR	NA	Positive
214	JTH085	Negative	Negative	NR	NA	Negative	NA	NA	Negative	NR	NA	Negative
215	JTH086	Negative	Negative	NR	NA	Negative	NA	NA	Negative	NR	NA	Negative
216	JTH087	Negative	Negative	NR	NA	Negative	NA	NA	Negative	NR	NA	Negative
217	JTH088	Negative	Negative	NR	NA	Negative	NA	NA	Negative	NR	NA	Negative
218	JTH089	Negative	Negative	NR	NA	Negative	NA	NA	Negative	NR	NA	Negative
219	JTH090	Negative	Negative	NR	NA	Negative	NA	NA	Negative	NR	NA	Negative
220	JTH091	Negative	Negative	NR	NA	Negative	NA	NA	Negative	NR	NA	Negative
221	JTH092	Negative	Negative	NR	NA	Negative	NA	NA	Negative	NR	NA	Negative
222	JTH093	Negative	Negative	NR	NA	Negative	NA	NA	Negative	NR	NA	Negative
223	JTH094	Negative	Negative	NR	NA	Negative	NA	NA	Negative	NR	NA	Negative
224	JTH095	Negative	Negative	NR	NA	Negative	NA	NA	Negative	NR	NA	Negative
225	JTH096	Negative	Negative	NR	NA	Negative	NA	NA	Negative	NR	NA	Negative
226	JTH097	Negative	Negative	NR	NA	Negative	NA	NA	Negative	NR	NA	Negative
227	JTH098	Negative	Negative	NR	NA	Negative	NA	NA	Negative	NR	NA	Negative
228	JTH099	Negative	Negative	NR	NA	Negative	NA	NA	Negative	NR	NA	Negative
229	JTH100	Positive	Negative	R	Positive	Positive	Positive	Positive	Positive	NR	NA	Negative
230	JTH101	Positive	Negative	R	Positive	Positive	Positive	Positive	Positive	NR	NA	Negative
231	JTH102	Negative	Negative	NR	NA	Negative	NA	NA	Negative	NR	NA	Negative
232	JTH103	Negative	Negative	NR	NA	Negative	NA	NA	Negative	NR	NA	Negative
233	JTH104	Negative	Negative	NR	NA	Negative	NA	NA	Negative	NR	NA	Negative
234	JTH105	Negative	Negative	NR	NA	Negative	NA	NA	Negative	NR	NA	Negative
235	JTH106	Negative	Negative	NR	NA	Negative	NA	NA	Negative	NR	NA	Negative
236	JTH107	Negative	Negative	NR	NA	Negative	NA	NA	Negative	NR	NA	Negative
237	JTH108	Negative	Negative	NR	NA	Negative	NA	NA	Negative	NR	NA	Negative
238	JTH109	Negative	Negative	NR	NA	Negative	NA	NA	Negative	NR	NA	Negative
239	JTH110	Negative	Negative	NR	NA	Negative	NA	NA	Negative	NR	NA	Negative
240	NHC013	Negative	Negative	NR	NA	Negative	NA	NA	Negative	NR	NA	Negative
241	NHC014	Negative	Negative	NR	NA	Negative	NA	NA	Negative	NR	NA	Negative
242	NHC015	Negative	Negative	NR	NA	Negative	NA	NA	Negative	NR	NA	Negative
243	NHC016	Negative	Negative	NR	NA	Negative	NA	NA	Negative	NR	NA	Negative
244	NHC017	Negative	Negative	NR	NA	Negative	NA	NA	Negative	NR	NA	Negative
245	NHC018	Negative	Negative	NR	NA	Negative	NA	NA	Negative	NR	NA	Negative
246	NHC019	Negative	Negative	NR	NA	Negative	NA	NA	Negative	NR	NA	Negative
247	NHC020	Negative	Negative	NR	NA	Negative	NA	NA	Negative	NR	NA	Negative
248	NHC021	Negative	Negative	NR	NA	Negative	NA	NA	Negative	NR	NA	Negative
249	NHC022	Negative	Negative	NR	NA	Negative	NA	NA	Negative	NR	NA	Negative
250	NHC023	Negative	Negative	NR	NA	Negative	NA	NA	Negative	NR	NA	Negative
251	NHC024	Negative	Negative	NR	NA	Negative	NA	NA	Negative	NR	NA	Negative
252	NHC025	Negative	Negative	NR	NA	Negative	NA	NA	Negative	NR	NA	Negative
253	NHC026	Negative	Negative	NR	NA	Negative	NA	NA	Negative	NR	NA	Negative
254	NHC027	Negative	Negative	NR	NA	Negative	NA	NA	Negative	NR	NA	Negative
255	NHC028	Negative	Negative	NR	NA	Negative	NA	NA	Negative	NR	NA	Negative
256	NHC029	Negative	Negative	NR	NA	Negative	NA	NA	Negative	NR	NA	Negative
257	NHC030	Negative	Negative	NR	NA	Negative	NA	NA	Negative	NR	NA	Negative
258	NHC031	Negative	Negative	NR	NA	Negative	NA	NA	Negative	NR	NA	Negative
259	NHC032	Negative	Negative	R	Negative	Negative	NA	NA	Negative	NR	NA	Negative
260	NHC033	Negative	Negative	NR	NA	Negative	NA	NA	Negative	NR	NA	Negative
261	NHC034	Negative	Negative	NR	NA	Negative	NA	NA	Negative	NR	NA	Negative
262	NHC035	Negative	Negative	NR	NA	Negative	NA	NA	Negative	NR	NA	Negative
263	NHC036	Negative	Negative	NR	NA	Negative	NA	NA	Negative	NR	NA	Negative
264	NHC037	Negative	Negative	NR	NA	Negative	NA	NA	Negative	NR	NA	Negative
265	NHC038	Negative	Negative	NR	NA	Negative	NA	NA	Negative	NR	NA	Negative
266	NHC039	Negative	Negative	NR	NA	Negative	NA	NA	Negative	NR	NA	Negative
267	NHC040	Negative	Negative	NR	NA	Negative	NA	NA	Negative	NR	NA	Negative
268	NHC041	Negative	Negative	NR	NA	Negative	NA	NA	Negative	NR	NA	Negative
269	NHC042	Negative	Negative	NR	NA	Negative	NA	NA	Negative	NR	NA	Negative
270	GHC033	Negative	Negative	NR	NA	Negative	NA	NA	Negative	NR	NA	Negative
271	GHC034	Negative	Negative	NR	NA	Negative	NA	NA	Negative	NR	NA	Negative
272	GHC035	Negative	Negative	NR	NA	Negative	NA	NA	Negative	NR	NA	Negative
273	GHC036	Negative	Negative	NR	NA	Negative	NA	NA	Negative	NR	NA	Negative
274	GHC037	Negative	Negative	NR	NA	Negative	NA	NA	Negative	NR	NA	Negative
275	GHC038	Negative	Negative	NR	NA	Negative	NA	NA	Negative	NR	NA	Negative
276	GHC039	Negative	Negative	NR	NA	Negative	NA	NA	Negative	NR	NA	Negative
277	GHC040	Negative	Negative	R	Negative	Negative	NA	NA	Negative	NR	NA	Negative
278	GHC041	Negative	Negative	NR	NA	Negative	NA	NA	Negative	NR	NA	Negative
279	GHC042	Negative	Positive	NR	NA	Negative	NA	NA	Negative	R	1 in 4	Positive
280	GHC043	Negative	Negative	NR	NA	Negative	NA	NA	Negative	NR	NA	Negative
281	GHC044	Negative	Negative	NR	NA	Negative	NA	NA	Negative	NR	NA	Negative
282	GHC045	Negative	Negative	NR	NA	Negative	NA	NA	Negative	NR	NA	Negative
283	GHC046	Negative	Negative	NR	NA	Negative	NA	NA	Negative	NR	NA	Negative
284	GHC047	Negative	Negative	NR	NA	Negative	NA	NA	Negative	NR	NA	Negative
285	GHC048	Negative	Negative	NR	NA	Negative	NA	NA	Negative	NR	NA	Negative
286	GHC049	Negative	Negative	NR	NA	Negative	NA	NA	Negative	NR	NA	Negative
287	GHC050	Negative	Negative	NR	NA	Negative	NA	NA	Negative	NR	NA	Negative
288	GHC051	Negative	Negative	NR	NA	Negative	NA	NA	Negative	NR	NA	Negative
289	GHC052	Negative	Negative	NR	NA	Negative	NA	NA	Negative	NR	NA	Negative
290	GHC053	Negative	Negative	NR	NA	Negative	NA	NA	Negative	NR	NA	Negative
291	GHC054	Negative	Negative	NR	NA	Negative	NA	NA	Negative	NR	NA	Negative
292	GHC055	Negative	Negative	NR	NA	Negative	NA	NA	Negative	NR	NA	Negative
293	GHC056	Negative	Negative	NR	NA	Negative	NA	NA	Negative	NR	NA	Negative
294	GHC057	Negative	Negative	NR	NA	Negative	NA	NA	Negative	NR	NA	Negative
295	GHC058	Negative	Negative	NR	NA	Negative	NA	NA	Negative	NR	NA	Negative
296	GHC059	Negative	Negative	NR	NA	Negative	NA	NA	Negative	NR	NA	Negative
297	GHC060	Negative	Negative	NR	NA	Negative	NA	NA	Negative	NR	NA	Negative
298	GHC061	Negative	Negative	NR	NA	Negative	NA	NA	Negative	NR	NA	Negative
299	GHC062	Negative	Negative	NR	NA	Negative	NA	NA	Negative	NR	NA	Negative
300	GHC063	Negative	Negative	NR	NA	Negative	NA	NA	Negative	NR	NA	Negative
301	GHC064	Negative	Negative	NR	NA	Negative	NA	NA	Negative	NR	NA	Negative
302	GHC065	Negative	Negative	NR	NA	Negative	NA	NA	Negative	NR	NA	Negative
303	GHC066	Negative	Negative	NR	NA	Negative	NA	NA	Negative	R	1 in 4	Positive
304	GHC067	Negative	Negative	NR	NA	Negative	NA	NA	Negative	NR	NA	Negative
305	GHC068	Negative	Negative	NR	NA	Negative	NA	NA	Negative	NR	NA	Negative
306	GHC069	Negative	Negative	NR	NA	Negative	NA	NA	Negative	NR	NA	Negative
307	GHC070	Negative	Negative	NR	NA	Negative	NA	NA	Negative	NR	NA	Negative
308	GHC071	Negative	Negative	NR	NA	Negative	NA	NA	Negative	NR	NA	Negative
309	GHC072	Negative	Positive	NR	NA	Negative	NA	NA	Negative	R	1 in 8	Positive
310	GHC073	Negative	Negative	NR	NA	Negative	NA	NA	Negative	NR	NA	Negative
311	GHC074	Negative	Negative	NR	NA	Negative	NA	NA	Negative	NR	NA	Negative
312	GHC075	Negative	Negative	NR	NA	Negative	NA	NA	Negative	NR	NA	Negative
313	GHC076	Negative	Negative	NR	NA	Negative	NA	NA	Negative	NR	NA	Negative
314	GHC077	Negative	Negative	NR	NA	Negative	NA	NA	Negative	NR	NA	Negative
315	GHC078	Negative	Negative	NR	NA	Negative	NA	NA	Negative	NR	NA	Negative
316	GHC079	Negative	Negative	NR	NA	Negative	NA	NA	Negative	NR	NA	Negative
317	GHC080	Negative	Negative	NR	NA	Negative	NA	NA	Negative	NR	NA	Negative
318	GHC081	Negative	Negative	NR	NA	Negative	NA	NA	Negative	NR	NA	Negative
319	GHC082	Negative	Negative	NR	NA	Negative	NA	NA	Negative	NR	NA	Negative
320	GHC083	Negative	Negative	NR	NA	Negative	NA	NA	Negative	NR	NA	Negative
321	GHC084	Negative	Negative	NR	NA	Negative	NA	NA	Negative	NR	NA	Negative
322	GHC085	Negative	Negative	NR	NA	Negative	NA	NA	Negative	NR	NA	Negative
323	GHC086	Negative	Negative	NR	NA	Negative	NA	NA	Negative	NR	NA	Negative
324	GHC087	Negative	Negative	NR	NA	Negative	NA	NA	Negative	NR	NA	Negative
325	GHC088	Negative	Negative	NR	NA	Negative	NA	NA	Negative	NR	NA	Negative
326	GHC089	Negative	Negative	NR	NA	Negative	NA	NA	Negative	NR	NA	Negative
327	GHC090	Negative	Negative	R	Negative	Negative	NA	NA	Negative	NR	NA	Negative
328	GHC091	Negative	Negative	NR	NA	Negative	NA	NA	Negative	NR	NA	Negative
329	GHC092	Negative	Negative	NR	NA	Negative	NA	NA	Negative	NR	NA	Negative
330	GHC093	Negative	Negative	NR	NA	Negative	NA	NA	Negative	NR	NA	Negative
331	GHC094	Negative	Negative	NR	NA	Negative	NA	NA	Negative	NR	NA	Negative
332	GHC095	Negative	Negative	NR	NA	Negative	NA	NA	Negative	NR	NA	Negative
333	GHC096	Negative	Negative	NR	NA	Negative	NA	NA	Negative	NR	NA	Negative
334	GHC097	Negative	Negative	NR	NA	Negative	NA	NA	Negative	NR	NA	Negative
335	NHC043	Negative	Negative	NR	NA	Negative	NA	NA	Negative	NR	NA	Negative
336	NHC044	Negative	Negative	NR	NA	Negative	NA	NA	Negative	NR	NA	Negative
337	NHC045	Negative	Negative	NR	NA	Negative	NA	NA	Negative	NR	NA	Negative
338	NHC046	Negative	Negative	NR	NA	Negative	NA	NA	Negative	NR	NA	Negative
339	NHC047	Negative	Negative	NR	NA	Negative	NA	NA	Negative	NR	NA	Negative
340	NHC048	Negative	Negative	NR	NA	Negative	NA	NA	Negative	NR	NA	Negative
341	NHC049	Negative	Negative	NR	NA	Negative	NA	NA	Negative	NR	NA	Negative
342	NHC050	Negative	Negative	NR	NA	Negative	NA	NA	Negative	NR	NA	Negative
343	NHC051	Negative	Negative	NR	NA	Negative	NA	NA	Negative	NR	NA	Negative
344	NHC052	Negative	Negative	NR	NA	Negative	NA	NA	Negative	NR	NA	Negative
345	NHC053	Negative	Negative	NR	NA	Negative	NA	NA	Negative	NR	NA	Negative
346	NHC054	Negative	Negative	NR	NA	Negative	NA	NA	Negative	NR	NA	Negative
347	NHC055	Negative	Negative	NR	NA	Negative	NA	NA	Negative	NR	NA	Negative
348	NHC056	Negative	Negative	NR	NA	Negative	NA	NA	Negative	NR	NA	Negative
349	NHC057	Negative	Negative	NR	NA	Negative	NA	NA	Negative	NR	NA	Negative
350	NHC058	Negative	Negative	NR	NA	Negative	NA	NA	Negative	NR	NA	Negative
351	NHC059	Negative	Negative	NR	NA	Negative	NA	NA	Negative	NR	NA	Negative
352	NHC060	Negative	Negative	NR	NA	Negative	NA	NA	Negative	NR	NA	Negative
353	NHC061	Negative	Negative	NR	NA	Negative	NA	NA	Negative	NR	NA	Negative
354	NHC062	Negative	Positive	NR	NA	Negative	NA	NA	Negative	R	1 in 8	Positive
355	NHC063	Negative	Negative	NR	NA	Negative	NA	NA	Negative	NR	NA	Negative
356	NHC064	Negative	Negative	NR	NA	Negative	NA	NA	Negative	NR	NA	Negative
357	NHC065	Negative	Negative	NR	NA	Negative	NA	NA	Negative	NR	NA	Negative
358	NHC066	Negative	Negative	NR	NA	Negative	NA	NA	Negative	NR	NA	Negative
359	NHC067	Negative	Negative	NR	NA	Negative	NA	NA	Negative	NR	NA	Negative
360	NHC068	Negative	Negative	NR	NA	Negative	NA	NA	Negative	NR	NA	Negative
361	NHC069	Negative	Negative	NR	NA	Negative	NA	NA	Negative	NR	NA	Negative
362	NHC070	Negative	Positive	NR	NA	Negative	NA	NA	Negative	R	1 in 4	Positive
363	NHC071	Negative	Negative	NR	NA	Negative	NA	NA	Negative	NR	NA	Negative
364	NHC072	Negative	Negative	NR	NA	Negative	NA	NA	Negative	NR	NA	Negative
365	NHC073	Negative	Negative	NR	NA	Negative	NA	NA	Negative	NR	NA	Negative
366	NHC074	Negative	Negative	NR	NA	Negative	NA	NA	Negative	NR	NA	Negative
367	NHC075	Negative	Negative	NR	NA	Negative	NA	NA	Negative	NR	NA	Negative
368	NHC076	Negative	Negative	NR	NA	Negative	NA	NA	Negative	NR	NA	Negative
369	MHC089	Negative	Negative	NR	NA	Negative	NA	NA	Negative	NR	NA	Negative
370	MHC090	Negative	Negative	NR	NA	Negative	NA	NA	Negative	NR	NA	Negative
371	MHC091	Negative	Negative	NR	NA	Negative	NA	NA	Negative	NR	NA	Negative
372	MHC092	Negative	Negative	NR	NA	Negative	NA	NA	Negative	NR	NA	Negative
373	MHC093	Negative	Negative	NR	NA	Negative	NA	NA	Negative	NR	NA	Negative
374	MHC094	Negative	Negative	NR	NA	Negative	NA	NA	Negative	NR	NA	Negative
375	MHC095	Negative	Negative	NR	NA	Negative	NA	NA	Negative	NR	NA	Negative
376	MHC096	Negative	Negative	NR	NA	Negative	NA	NA	Negative	NR	NA	Negative
377	MHC097	Negative	Negative	NR	NA	Negative	NA	NA	Negative	NR	NA	Negative
378	MHC098	Negative	Negative	NR	NA	Negative	NA	NA	Negative	NR	NA	Negative
379	MHC099	Negative	Positive	NR	NA	Negative	NA	NA	Negative	R	1 in 8	Positive
380	MHC100	Negative	Negative	NR	NA	Negative	NA	NA	Negative	NR	NA	Negative
381	MHC101	Negative	Negative	NR	NA	Negative	NA	NA	Negative	NR	NA	Negative
382	MHC102	Negative	Negative	NR	NA	Negative	NA	NA	Negative	NR	NA	Negative
383	MHC103	Negative	Positive	NR	NA	Negative	NA	NA	Negative	R	1 in 4	Positive
384	MHC104	Negative	Negative	NR	NA	Negative	NA	NA	Negative	NR	NA	Negative
385	MHC105	Negative	Negative	NR	NA	Negative	NA	NA	Negative	NR	NA	Negative
386	MHC106	Negative	Negative	NR	NA	Negative	NA	NA	Negative	NR	NA	Negative
387	MHC107	Negative	Negative	NR	NA	Negative	NA	NA	Negative	NR	NA	Negative
388	MHC108	Negative	Negative	NR	NA	Negative	NA	NA	Negative	NR	NA	Negative
389	MHC109	Negative	Negative	NR	NA	Negative	NA	NA	Negative	NR	NA	Negative
390	MHC110	Negative	Negative	NR	NA	Negative	NA	NA	Negative	NR	NA	Negative
391	MHC111	Negative	Negative	NR	NA	Negative	NA	NA	Negative	NR	NA	Negative
392	MHC112	Negative	Negative	NR	NA	Negative	NA	NA	Negative	NR	NA	Negative
393	MHC113	Negative	Negative	NR	NA	Negative	NA	NA	Negative	NR	NA	Negative
394	MHC114	Negative	Negative	NR	NA	Negative	NA	NA	Negative	NR	NA	Negative
395	MHC115	Negative	Negative	NR	NA	Negative	NA	NA	Negative	NR	NA	Negative
396	MHC116	Negative	Negative	NR	NA	Negative	NA	NA	Negative	R	1 in 16	Positive
397	MHC117	Negative	Negative	NR	NA	Negative	NA	NA	Negative	NR	NA	Negative
398	MHC118	Negative	Negative	NR	NA	Negative	NA	NA	Negative	NR	NA	Negative
399	MHC119	Negative	Negative	NR	NA	Negative	NA	NA	Negative	NR	NA	Negative
400	MHC120	Negative	Negative	NR	NA	Negative	NA	NA	Negative	NR	NA	Negative
401	MHC121	Negative	Negative	NR	NA	Negative	NA	NA	Negative	NR	NA	Negative
402	MHC122	Negative	Negative	NR	NA	Negative	NA	NA	Negative	NR	NA	Negative
403	MHC123	Negative	Negative	NR	NA	Negative	NA	NA	Negative	NR	NA	Negative
404	MHC124	Negative	Negative	NR	NA	Negative	NA	NA	Negative	NR	NA	Negative
405	MHC125	Negative	Negative	NR	NA	Negative	NA	NA	Negative	NR	NA	Negative
406	JTH111	Negative	Negative	NR	NA	Negative	NA	NA	Negative	NR	NA	Negative
407	JTH112	Negative	Negative	NR	NA	Negative	NA	NA	Negative	NR	NA	Negative
408	JTH113	Negative	Negative	NR	NA	Negative	NA	NA	Negative	NR	NA	Negative
409	JTH114	Negative	Negative	NR	NA	Negative	NA	NA	Negative	NR	NA	Negative
410	JTH115	Negative	Negative	NR	NA	Negative	NA	NA	Negative	NR	NA	Negative
411	JTH116	Negative	Negative	NR	NA	Negative	NA	NA	Negative	NR	NA	Negative
412	JTH117	Negative	Negative	R	Negative	Negative	NA	NA	Negative	NR	NA	Negative
413	JTH118	Negative	Negative	NR	NA	Negative	NA	NA	Negative	NR	NA	Negative
414	JTH119	Negative	Negative	NR	NA	Negative	NA	NA	Negative	NR	NA	Negative
415	JTH120	Negative	Negative	NR	NA	Negative	NA	NA	Negative	NR	NA	Negative
416	JTH121	Negative	Negative	NR	NA	Negative	NA	NA	Negative	NR	NA	Negative
417	JTH122	Positive	Negative	R	Positive	Positive	NA	NA	Positive	NR	NA	Negative
418	JTH123	Positive	Negative	R	Positive	Positive	NA	NA	Positive	NR	NA	Negative
419	JTH124	Negative	Negative	NR	NA	Negative	NA	NA	Negative	NR	NA	Negative
420	JTH125	Negative	Negative	NR	NA	Negative	NA	NA	Negative	NR	NA	Negative
421	JTH126	Negative	Negative	NR	NA	Negative	NA	NA	Negative	NR	NA	Negative
422	JTH127	Negative	Negative	NR	NA	Negative	NA	NA	Negative	NR	NA	Negative
423	JTH128	Negative	Negative	NR	NA	Negative	NA	NA	Negative	NR	NA	Negative
424	JTH129	Negative	Negative	NR	NA	Negative	NA	NA	Negative	NR	NA	Negative
425	JTH130	Negative	Negative	NR	NA	Negative	NA	NA	Negative	NR	NA	Negative
426	JTH131	Negative	Negative	NR	NA	Negative	NA	NA	Negative	NR	NA	Negative
427	JTH132	Negative	Negative	NR	NA	Negative	NA	NA	Negative	NR	NA	Negative
428	JTH133	Negative	Positive	NR	NA	Negative	NA	NA	Negative	R	1 in 8	Positive
429	JTH134	Negative	Negative	NR	NA	Negative	NA	NA	Negative	NR	NA	Negative
430	JTH135	Negative	Negative	NR	NA	Negative	NA	NA	Negative	NR	NA	Negative
431	JTH136	Negative	Negative	NR	NA	Negative	NA	NA	Negative	NR	NA	Negative
432	JTH137	Negative	Negative	NR	NA	Negative	NA	NA	Negative	NR	NA	Negative
433	JTH138	Positive	Negative	R	Positive	Positive	Positive	Positive	Positive	NR	NA	Negative
434	JTH139	Negative	Positive	NR	NA	Negative	NA	NA	Negative	R	1 in 8	Positive
435	JTH140	Negative	Negative	NR	NA	Negative	NA	NA	Negative	NR	NA	Negative
436	JTH141	Negative	Negative	NR	NA	Negative	NA	NA	Negative	NR	NA	Negative
437	JTH142	Negative	Negative	NR	NA	Negative	NA	NA	Negative	NR	NA	Negative
438	JTH143	Negative	Negative	NR	NA	Negative	NA	NA	Negative	NR	NA	Negative
439	JTH144	Negative	Negative	NR	NA	Negative	NA	NA	Negative	NR	NA	Negative
440	JTH145	Negative	Negative	NR	NA	Negative	NA	NA	Negative	NR	NA	Negative
441	JTH146	Negative	Negative	NR	NA	Negative	NA	NA	Negative	NR	NA	Negative
442	JTH147	Negative	Negative	NR	NA	Negative	NA	NA	Negative	NR	NA	Negative
				NA= Not applicable
